# Supplementary material for: Multienvironment genomic prediction in tetraploid potato
Source: G3 (Bethesda). 2024 Jan 18;14(4):jkae011. doi: 10.1093/g3journal/jkae011 (PMC10989893; doi:10.1093/g3journal/jkae011)
Supplement: jkae011_Supplementary_Data [file jkae011_supplementary_data.zip]

Archive with 2 entries (2 files):
- File_S1_G3-2023-404252.csv
- File_S2_G3-2023-404252.csv
